# Supplementary material for: Detecting and Treating Psychosocial and Lifestyle-Related Difficulties in Chronic Disease: Development and Treatment Protocol of the E-GOAL eHealth Care Pathway
Source: Int J Environ Res Public Health. 2021 Mar 23;18(6):3292. doi: 10.3390/ijerph18063292 (PMC8005221; doi:10.3390/ijerph18063292)
Supplement: Supplementary file 1 [file ijerph-18-03292-s001.zip]

Archive with 2 entries (2 files):
- 20210322_ijerph-1139819_S1_proofreading.docx
- 20210322_ijerph-1139819_S2_proofreading.docx
